# Supplementary material for: Capsaicinoids improve consequences of physical activity
Source: Toxicol Rep. 2018 May 15;5:598–607. doi: 10.1016/j.toxrep.2018.05.001 (PMC5977905; doi:10.1016/j.toxrep.2018.05.001)
Supplement: Transparency document [file mmc1.zip]

Archive with 6 entries (6 files):
- coi_disclosure Cemal Orhan.pdf
- coi_disclosure Fusun Erten.pdf
- coi_disclosure Kazim Sahin.pdf
- coi_disclosure Mehmet Tuzcu.pdf
- coi_disclosure Nurhan sahin.pdf
- coi_disclosure Vijaya juturu.pdf
